# Supplementary material for: Does Sex Matter in the Link Between Self-Efficacy and Mediterranean Diet Adherence in Adolescents? Insights from the EHDLA Study
Source: Nutrients. 2025 Feb 28;17(5):880. doi: 10.3390/nu17050880 (PMC11902149; doi:10.3390/nu17050880)
Supplement: Supplementary file 1 [file nutrients-17-00880-s001.zip]

Archive with 1 entries (1 files):
- nutrients-3483240-supplementary.pdf
